# Supplementary material for: Legionella pneumophila-Induced NETs Do Not Bear LL-37 Peptides
Source: Microorganisms. 2025 Oct 3;13(10):2298. doi: 10.3390/microorganisms13102298 (PMC12566110; doi:10.3390/microorganisms13102298)
Supplement: Supplementary file 1 [file microorganisms-13-02298-s001.zip]

Archive with 1 entries (1 files):
- microorganisms-3822341-supplementary.pdf
